# Supplementary material for: The Candida glabrata Parent Strain Trap: How Phenotypic Diversity Affects Metabolic Fitness and Host Interactions
Source: Microbiol Spectr. 2023 Jan 12;11(1):e03724-22. doi: 10.1128/spectrum.03724-22 (PMC9927409; doi:10.1128/spectrum.03724-22)
Supplement: Supplemental file 1 — Table S1. Download spectrum.03724-22-s0001.xlsx, XLSX file, 0.01 MB [file spectrum.03724-22-s0001.xlsx]

## Sheet: Sheet1
Name	Sequence 5' - 3'
SNF3 For	ATGACGATCATATCGGAGGATATGTCATTTGATTCGTTACT
SNF3 Rev	TCATTGTTTCTTTGCATTTTGTCATTGATGGTGCTGCGTCTGAT
ANP1 For	AGGACCCGAATACCCTATGTTATGTCATTTGATTCGTTACT
ANP1 Rev	TCATTGTTTCTTTGCATTTTGATTTGGGTCGAAGTCCAAAG
CHS3 For	CCGCGAATACCTATGTTATCCATGTCATTTGATTCGTTACT
CHS3 Rev	TCATTGTTTCTTTGCATTTTGTCCGTTTTTCTGGTAGCTTCT
