# Supplementary material for: The Candida glabrata Parent Strain Trap: How Phenotypic Diversity Affects Metabolic Fitness and Host Interactions
Source: Microbiol Spectr. 2023 Jan 12;11(1):e03724-22. doi: 10.1128/spectrum.03724-22 (PMC9927409; doi:10.1128/spectrum.03724-22)
Supplement: Supplemental file 2 — Table S2. Download spectrum.03724-22-s0002.xlsx, XLSX file, 0.01 MB [file spectrum.03724-22-s0002.xlsx]

## Sheet: Sheet1
Table S2. Strains used in this study.
Strain	Genotype	Parent	Reference
BG2	Wild-type		(Cormack & Falkow 1999)
CBS138	Wild-type		(Dujon et al. 2004)
(ATCC2001)			(Koszul et al. 2003)
BG2 snf3Δ	snf3::TRP1	BG2 trp1Δ	This study
BG2 anp1Δ	anp1::TRP1	BG2 trp1Δ	This study
BG2 chs3Δ	chs3::TRP1	BG2 trp1Δ	This study
CBS138 snf3Δ	snf3::TRP1	CBS138 trp1Δ	This study
CBS138 anp1Δ	anp1::TRP1	CBS138 trp1Δ	This study
CBS138 chs3Δ	chs3::TRP1	CBS138 trp1Δ	This study
